# Supplementary material for: Epigenetic profiling of hematopoietic stem cells from male mice identifies KDR and PU.1 as regulators of aging transcriptome and caloric restriction response
Source: Nat Commun. 2026 Feb 20;17:2978. doi: 10.1038/s41467-026-69718-0 (PMC13035812; doi:10.1038/s41467-026-69718-0)
Supplement: Supplementary file 3 — Supplementary Data 1 [file 41467_2026_69718_MOESM3_ESM.xlsx]

## Sheet: Sheet1
Supplementary Table 1: Genes with differential expression between age matched CR and AL HSCs (OCR up: OCR>OAL, YCR up: YCR>YAL, CR common up: OCR>OAL and YCR>YAL)
CR common up	OCR up only	YCR up only	CR common down	OCR down only	YCR down only
Scd2	Iah1	Ep400	C1ra	Rab4a	Cd74
H2bc4	Cntln	Jchain	Serpina3f	Nacc2	Eme2
Sox4	Xylt1	Il12a	Ifi44	Srd5a1	Mamdc2
Hsph1	Dna2	Dynll1	Mycn	Npdc1	Ewsr1
Sec24d	Dctpp1	Gse1	Rbm3	Nrgn	Myo7a
Cmtm7	Fam111a	Kcnk12	Jam2	Angptl4	Rgs1
Hsp90b1	Cdca3	Slc18a2	Klf10	Jchain	Ecscr
Lhfpl2	Haus1	Taf4	Cish	Arrdc4	Pdk1
Calr	Hspa5	Actg1	Epb41l4b	Exph5	Gm4951
Sdf2l1	Tmod1	Synpo2	Fkbp9	Cbx7	Irgm2
Ung	Rfc5	Ankrd63	Cirbp	Ttc33	Coro2a
Runx3	Knl1	Gfi1b	Ifitm1	Foxp1	Ddx60
Per2	Wdr76		Gbp4	Tle2	Nod1
Ptpn7	Ncapg2		Pqlc3	Spire2	Prdx4
Itga2b	Kif18a		Clcn5	Pkp2	Ces2g
Chtf18	Casp7		Mettl27	Kcnq5	Naip6
Hspa8	Cdc25c		Sox18	Apmap	Cpt2
Hsp90aa1	Rangap1		Clip3	Bmp4	Fas
Abcg1	1700025G04Rik		Kcnk5	Mmp28	Pecr
	Bbs9		Sytl1	Rtl6	Gimap3
	Tram1		Efna1	Sqstm1	Gimap9
	Ube2c		Klf11	Syn3	Abi3
	Tk1		Myl10	Col16a1	Igfbp4
	Ptgr1		Nrbp2	Nmrk1	Pcyt1b
	Tomt		Serpina3g	Ptger4	Hemk1
	Ctnnal1		Pim2	Sting1	Pkm
	Nup50		Dhrs3	Fndc4	Bckdha
	Gng2		Txnip	Acpp	F2r
	Ptn		Clu	Abcg3	Wsb1
	Sin3a		Dkkl1	Mboat2	H2-Eb1
	Elavl1		Cd38	Tha1	Wipi2
	Tardbp		Palld	Arhgap6	Lpar5
	Itgb7		Abcb1a	E130311K13Rik	Ndnf
	Apobr		B4galnt4	Npnt	Aldoc
	Ak2		Padi4	Tmem158	Igtp
	Antxr2		Fam43a	Tbc1d8	Ablim1
	Zbed4		Gimap1	Wdr45	Spo11
	Gxylt1		Lgals3bp	Gadd45b	Neo1
	Hat1		Cracd	Tsc22d1	Hnrnpd
	Cenpn		Arhgef3	Ramp2	Esam
	Lsm14b		Fcgrt	Tspan6	D630039A03Rik
	1500009L16Rik		Socs2	Hsdl2	Pdgfc
	Lin54		Coq8a	Zfp784	Mecom
	Slc7a8		Tcp11l2	Arpin	Iigp1
	Nde1		Pygm	Asb4	Asah1
	Pcna		Ctsc	Tom1l2	Pik3cd
	Cenph		Gimap5	Slc23a2	Fkbp1a
	Snrpd1		Net1	Abhd17b	Exoc6
	Foxk2		Gimap6	Trpm6	Aldh2
	Mrpl18		Obscn	Tmem53	Vwf
	Mns1		Trib3	Esr1	Hnrnpdl
	Tpx2		Slfn2	Ephx1
	Sh3kbp1		Cracr2b	Atp6v0a1
	Nsg1		Myof	Mgst2
	Ptbp3			Ric8a
	Slc16a7			Phf1
	Ermp1			Glul
	Psrc1			Colgalt1
	Hmgb2			Synpo
	Psph			Jund
	Mcm3			Hid1
	Cep152			Srxn1
	Kpna1			Acot6
	Als2			Edar
	Tex9			Maf
	Nfyb			Ulk1
	Ctps			Gnal
	Tgfbr3			Dhdh
	Zfp367			Slc38a7
	Suz12			Pithd1
	Serp1			Tmem218
	Rad54l			Slc37a4
	Taf15			Insr
	Hdac9			Tdrd9
	Rfc2			Slc30a1
	H2az2			Zscan18
	Mphosph9			Immp2l
	Fam78a			Zdhhc1
	Aurkb			Ltbp4
	Xrcc2			Smim24
	Ccdc14			Arhgap29
	Phf19			Rab36
	Blm			Acad12
	Kyat3			Prex2
	Dlgap5			Gprc5c
	Hspa14			Bco2
	Shkbp1			Dyrk3
	Kif20b			Ier2
	Samd1			Tcea2
	Pdcd4			Retsat
	Oip5			Acadl
	Pms2			Rab6b
	Prkdc			Acbd4
	A630089N07Rik			2210408I21Rik
	Xpo1			Rusc2
	Mamdc2			Ltb
	Hdlbp			Slc27a6
	Kcna3			Perp
	Ncoa4			Rcor2
	Npm3			Ppp1r37
	Srl			Mtfr1l
	Usp1			Il18
	Calm1			Jrk
	Syne3			Foxd2
	Ahctf1			Map1lc3b
	Polg			Syngr1
	Jade3			C4b
	Trip13			Fgd5
	Zdhhc2			Il4ra
	Nup62			Podnl1
	Cdk6			Ly6e
	Stk35			Odf3b
	Mad1l1			Bach2
	Ska2			Ptprk
	Cenpo			Eepd1
	Sla			Sult1a1
	E2f3			Arrdc3
	Lsm3			H2-T3
	Fn1			Vegfc
	Gp5			Thap3
	Ect2			Trps1
	Vangl2			Klf9
	Stab1			Neil2
	Tmsb10			Syt3
	Top2a			Etfbkmt
	Dock11			Zbtb20
	Add3			Hba-a1
	Creb1			Ctla2a
	Cdk2ap1			Gsr
	Zscan29			Pitpnm1
	Nup43			Hsd17b10
	Lss			Fscn1
	Selenos			Ssbp2
	Ppm1k			Traip
	Topbp1			Rpp38
	Chek2			Batf
	Melk			Slc9a3r2
	Cip2a			Map3k1
	Zbtb16			Prom2
	Cenpe			Gadd45a
	Plac8			Cdk5rap1
	Dnah8			Ldhb
	Ubr7			Snrpn
	Ckap2l			Crtc1
	Gata1			Prtn3
	Ticrr			Tmem176b
	Setx			Psd
	Enkd1			Car11
	Trim37			Wtip
	Ccp110			Lbp
	Pradc1			Ak1
	Chd3			Inpp5k
	Upf3a			Dpy19l2
	Atp13a2			Scaper
	Kif20a			Man2b2
	Tpm4			Atp9a
	Cenpf			Pear1
	Donson			Cyp4f16
	Tcf7l1			Tspan17
	Dtl			Slc16a12
	Actl6a			Tmem154
	Sqle			Tcf15
	Dhx29			Sumf2
	Arhgap11a			Fam110c
	Cep170			Efemp2
	Acsl3			Mindy1
	Idi1			Tcta
	Cenpi			Ip6k2
	Slc38a2			Peli2
	Mpp2			Tead2
	Haus8			Dock6
	Cinp			Mill2
	Hspa4l			Trappc6a
	Kif2c			Zg16
	Foxm1			Gbp6
	Atad5			Tmem273
	Platr25			Lpar6
	Pex1			Rap1gap
	Ezh2			Sord
	Cks1b			Ctsf
	Recql4			Cyp4f13
	Kpna2			Hs3st1
	Nt5dc2			Por
	Depdc1b			Fads3
	Asb5			Aldh1a1
	Txndc11			Rab11fip3
	Gpr65			Rragb
	Pdia3			H2aw
	Ccdc134			Rnf185
	Usf3			Wdr19
	Slc35b1			Mtss2
	Pop1			Cplx2
	Rnpep			Klhl3
	Itpripl1			Btbd19
	Tmem121			Rchy1
	Atp1b3			Irf2bpl
	Helb			Setbp1
	Septin11			Tmem176a
	Pank3			Gstm4
	Tspan5			Zfand5
	Myo9a			Zfp938
	Mcm2			Znrf1
	Smtnl1			Pde1b
	Tial1			Tlcd2
	H4c4			Pfkfb3
	Dock5			Socs3
	Shisa8			Tk2
	Ttc13			Ctso
	Btg2			P2ry10b
	Tram2			Clec14a
	Baz1a			Mxra8
	Ttk			Map3k8
	Bora			Klf6
	Ska3			Cd63
	Pdhx			Pdk4
	Gins3			Dedd2
	Lonrf3			Rhoj
	Cep76			Pink1
	Rnaseh2b			Abca4
	Hmgn5			Tspan4
	Pole4			Slc43a2
	Hnrnpm			Dtna
	Dach1			Ccdc157
	Ireb2			Coa4
	Clasp1			Chrnb1
	Dbr1			Rbbp9
	Rbbp8			Tmem117
	Cyp51			Klf12
	Kras			Plcl1
	Med14			Tmem38a
	Espl1			Gab1
	Mdga1			Zfyve9
	Vav3			St3gal6
	Cdk2			Timp2
	Chek1			Syt15
	Rasgrp2			Ccdc60
	Map3k20			Ptpru
	Bsn			Nxpe2
	Ccnb2			Tmc8
	Trim59			Carns1
	Plod1			Upp1
	Shmt1			Pim3
	Cox5a			Hpgds
	Clec4e			Spryd7
	Arhgap15			Ciita
	Paxip1			Sgsm1
	Cdca5			Sgf29
	Ttll5			Hspb8
	Alms1			Bet1l
	Brms1l			Mthfsd
	Cdc6			Aopep
	Lrrc59			Myo6
	Npat			Tecpr1
	Nmral1			Cytip
	Jpt1			Tm4sf1
	Ncapd2			Klhl36
	Zfp518b			Mroh7
	Mroh8			Ubb
	Polh			Rufy4
	Phf5a			Tspan3
	Hmbs			Tgfb3
	Crybg1			Ndel1
	Esco2			Gclm
	Exosc9			Wwp2
	Hnrnpc			Slc8b1
	Anp32e			Prkcb
	Cdc25a			Mfng
	Arhgef18			Hebp1
	Paqr4			Dennd2a
	Tubb5			Cpm
	Dock4			Rbm19
	Ldlr			Rundc3a
	Pole2			Iba57
	Fgf3			Ifitm3
	Prc1			Fchsd1
	Wee1			Mboat1
	Ctxn1			Sema6d
	Arfgap3			Avpi1
	Naip6			Gpr183
	Rfwd3			Spata13
	Zcchc18			Fam135a
	Tyms			Fmo5
	Ccnf			Rnf167
	Manf			Cd247
	Rfx2			Rassf10
	Mis18bp1			Myom1
	Map4			Ezh1
	Cox6b2			Tnfrsf1b
	Zfp810			Mt1
	Tacc3			Zfp37
	Rgs12			Otub2
	Zfp322a			Prxl2b
	Papola			Timp3
	Aaas			Cspg4b
	Dhrs4			Porcn
	Pold2			Meis3
	Tnfsf4			Brd3os
	Dnajb11			Aldh3a1
	Suv39h1			Hk3
	Scarb1			Gchfr
	Marcksl1			Maoa
	Tmem98			Sfrp1
	Vim			Angel1
	Uba2			Card19
	Myo19			Rdh10
	Rpa3			Acer2
	Rfc4			Rbm38
	Srgap2			Atraid
	Atp11b			Smyd5
	Rbm28			Begain
	Dhfr			Sptbn2
	Micall2			Shisa5
	Rubcnl			Frmd4b
	Tef			Nupr1
	Rnase6			Pbxip1
	Rnf168			Tox
	Arvcf			Rab3il1
	Pola1			Tns2
	Dis3l			Mocos
	B230219D22Rik			Epha1
	Hells			Procr
	Ralgps1			Tfb2m
	Fignl1			Ppp1r15a
	Mdm1			Apob
	Fancd2			Rab17
	Tpst1			Lmbrd1
	Nrip1			Art4
	Metrn			C130026I21Rik
	Man2b1			S1pr1
	Racgap1			Plscr2
	Ass1			Zfp661
	B3gnt5			E2f5
	Tubgcp5			St7
	Hdac6			Apbb1
	E2f7			Orai1
	Slfn9			Anxa7
	Cchcr1			Pkn3
	Ran			Cc2d2a
	Hyou1			Gnat2
	Baz1b			Gm5148
	Creld2			Cpne8
	Helq			Tmem37
	Sfpq			Noxa1
	Timeless			Spry1
	Arrb2			Wdpcp
	Serf1			Gda
	Hrh2			Nab2
	Slc9a3r1			Eng
	Umps			Ahr
	Ddah2			Ifi27
	Gcdh			Acy3
	Smarcc1			Lyplal1
	Rad51			Zfp93
	Sars2			Mvp
	Stil			Zmynd15
	Vav2			Nabp1
	Ahsa2			Pgr
	Plp2			Abhd11
	Ppil1			Pou6f1
	Gpsm2			Lax1
	Etaa1			Crispld1
	Neto2			Ninj1
	Cmc2			Tgm2
	Psip1			Rorb
	Ccne2			Prxl2a
	Ccnb1			Aifm2
	Jpt2			Gramd4
	Bend3			Amotl2
	Gtse1			Slc2a3
	Fkbp2			Rft1
	Gmnn			Mpl
	Cep55			Hivep3
	Aacs			Akap7
	Pkmyt1			Syde1
	Haus4			Myh14
	Dhrs13			Rnf150
	Sec61b			Trim13
	Cdk5rap2			Cysltr2
	Cenpw			Lrrc51
	Mc5r			Kank3
	Eme1			Fgr
	Pikfyve			Pros1
	Abcc5			Shb
	Bclaf3			Zfp108
	H2az1			Mocs1
	Cep78			Ghr
	Tbl2			Calml4
	Cenpl			Fhdc1
	Wdr62			Ormdl3
	BC147527			E430018J23Rik
	Cdc7			Isca1
	Zgrf1			Rhbdf1
	Cdca8			Mab21l2
	Adap1			Chd7
	Kif22			Ndfip1
	Tmpo			Ntn4
	Ankle1			Dph1
	Bub1			Card10
	Rmi2			Cited2
	Clspn			Smpdl3a
	Nbas			Chst2
	Rnf157			Unc5a
	Smarca5			Nfia
	Capn1			Dync2li1
	Slc51a			Gng11
	Mlh3			Tns1
	Pola2			Clec1b
	Idh2			Zfp612
	Nup93			Dhx40
	Cad			Sqor
	Rcc1			Cpt1a
	Lbr			Vdr
	Suv39h2			Slc25a20
	Mlkl			Mtg2
	Asf1b			Ube2e2
	Lcorl			Trappc2l
	Dscc1			Hacd4
	Itga4			Rab2b
	Lmnb1			Ncam2
	Ostc			Klrb1c
	Sh3pxd2b			Erp27
	Tasl			AA986860
	Slc22a3			Eya2
	Gpx1			Mapk12
	Mcf2l			Lmbr1
	Knstrn			Rtl8c
	Pole			Selp
	Rpa1			Tspan14
	Iqgap1			Tceal1
	Mcm4			Rasgef1b
	Got1			Slc39a4
	Rpn1			Tmem47
	Psmc3ip			Pnpo
	Tab3			Akr1c19
	Phlda2			Gadd45g
	Msh3			Ier3
	Edem1			Ubl7
	E2f8			Plbd1
	Fasn			Insrr
	Krt80			Tmub1
	Mtmr4			Fkbp7
	Fbxo5			Hbb-bs
	Insig1			Emp2
	Alkbh7			Acot2
	Sass6			2900026A02Rik
	Oga			Trim62
	Lsp1			Cabcoco1
	Kif24			Arhgef28
	Atr			Prkn
	Kif15			Mef2c
	Pclaf			Mapre3
	Dsn1			Pfn2
	Commd1			Agtr1a
	Elovl5			Pnrc1
	Ms4a6c			Junb
	Osbpl3			Zfp937
	4930579G24Rik			Lpl
	Rai14			Teddm2
	Vegfa			Ccdc112
	Pold1			Stoml1
	Prim2			Rorc
	Bcam			Tinagl1
	Smc4			Rnf125
	Dnajc3			Slc35f2
	Dok2			Sbspon
	Pot1b			Chrm3
	BC055324			Dll4
	Nin			Fam174a
	Srsf2			Ppp1r9b
	Edem3			Ptges
	Hpf1			Prkaa2
	Mylip			Mlph
	Ube2t			Epas1
	Pcdhb16			Adarb1
	Uchl3			Ctse
	Nucks1			P2rx6
	Siva1			Sat1
	Abracl			Imp3
	Pdia4			Nr3c2
	Iqgap3			Emcn
	Smchd1			Osbpl5
	Usp45			Xdh
	Slc7a5			Gstm1
	Cdc25b			Atp6v1g2
	Sacs			Mylk
	Pask			Ston2
	Ccna2			Basp1
	Cbx1			Rgs18
	Trim16			Pcsk4
	Nasp			Phactr1
	Nek2			4933428G20Rik
	H1f10			Trub1
	Ercc6l			Sbno2
	Tanc2			Fam71e1
	Pimreg			Clec1a
	Spc24			Boc
	Cers6			Nceh1
	Ncapd3			Zfp513
	Tbc1d1			Mt2
	Cep131			Crebl2
	Fmr1			Muc1
	Tfrc			Arhgef9
	Cntrob			Abhd6
	Prdm10			Gm42517
	Hcfc1			Rbpms2
	Mms22l			9130008F23Rik
	Unc119			Src
	Kif18b			Tbc1d22a
	Me2			Chmp4b
	Nudt5			Bmi1
	Mtfr2			Ccdc17
	Kif11			Lama5
	Cdk1			Lrig1
	Cnot1			Zfp467
	Ncaph			Kcnb2
	Mcm8			Cxcl16
	Diaph3			Ehd3
	Meaf6			Polr1has
	Zwilch			Zfp53
	Cenpm			Ikzf4
	Zfp41			Rdh14
	Sae1			Prnp
	Dck			Gaa
	Bub1b			Hhex
	Mcm10			Vipr2
	Mxd3			Arsg
	Armt1			Las1l
	Kansl1l			Acad10
	Ccdc88c			Ly6a
	Magt1			Gng7
	Ckap2			Tc2n
	Slc25a38			2210016F16Rik
	Mthfd2			Zfp869
	Arhgap32			Plk2
	Gmcl1			Elmod3
	Atp2a2			Tpst2
	Tvp23a			Agtrap
	Tuba1b			Sorbs1
	Cdca7			Fbxl12
	Lmf1			P3h4
	Poc1a			Exoc3l2
	Nusap1			Tmem42
	Pdik1l			Il17re
	Stip1			Plscr1
	Exoc5			Myo1e
	Anapc15			Tnfrsf22
	Mast2			Slc25a27
	Pbk			Tusc2
	Ranbp2			Hilpda
	Chaf1a			Klk8
	Flna			Fam234a
	Dhcr7			Inpp4b
	Bmp2k			Rasip1
	Atad2			Jcad
	Srebf1			Cyp26b1
	Arhgap30			Ppargc1a
	Ppargc1b			Robo4
	Sgo2a			Kyat1
	Vrk1			B4galt6
	Plk1			Etfrf1
	Lrp8			Elmo3
	Lig1			Gpx3
	Smc3			Wwp1
	Prss57			Rnf208
	Grb10			Mri1
	Chaf1b			Irs2
	Msh6			Macrod1
	Zdhhc21			Ctdsp2
	Mcm7			Foxred2
	Senp1			Trim6
	Camta1			Zscan26
	Rbl1			mt-Nd4
	Agfg2			Slc24a5
	D630045J12Rik			Cebpb
	Haus6			Soat2
	Dock8			Rnd3
	Ipp			Hba-a2
	Alg8			Snn
	Phgdh			Cd1d1
	H2ac8			Lcp2
	Ifit2			Trib2
	Cbx2			Smim3
	Pld1			Pdk2
	Cks2			Pef1
	Rad51ap1			Gabarapl1
	Nqo2			Jag2
	Fgf11			1700003E16Rik
	Pdia6			Epdr1
	Hirip3			Ubqln2
	H2ax			Selenom
	Aspm			Itsn1
	Cdca2			Gsto1
	Ddias			Fam169a
	Yeats2			Dnaaf3
	Hmgn2			Ublcp1
	Brca1			Otud1
	Stag1			Bex1
	Cep97			Fhip1b
	Prelid3b			Jun
	Cyth4			Slc16a9
	Spidr			Dlg2
	Tm6sf1			Gprin2
	Fbxo45			Pdgfd
	Ulbp1			Sox13
	Cep295			Zfp334
	Setd7			Thra
	Pds5a			Wwox
	Ccdc34			Ube2h
	Arl6ip6			Bmpr1a
	Wdr90			1110059E24Rik
	Itgb2			Pik3r1
	Gnb4			Zfp1
	Slc43a1			Itgb3
	Tanc1			Pde9a
	Kif1b			S1pr4
	Atl3			Bcl3
	Cdt1			Acot1
	E2f1			Gfpt2
	Tex30			Pbld1
	Pknox1			Kdr
	Exo1			Bmyc
	Anxa2			Bdh2
	Cgas			Rapgef4
	Ppp2r5d			Shtn1
	Layn			Fam102a
	Alyref			Ldhd
	Spc25			Smad7
	Uqcrq			Sdc2
	Srsf1			Mllt3
	Nup85			Lancl3
	Cdc20			Mcoln1
	Nubp1			Apol10b
	Lman2l			Tnfaip8
	Fkbp4			Hspb6
	Epor			Runx1t1
	Tfdp1			Foxo1
	Dcun1d4			Impact
	Dera			Cdc14b
	Ctdspl2			Id2
	Pold3			Tlcd4
	Fbxo34			Plekhg1
	Dhrs7			St3gal1
	Slco4a1			Sh3yl1
	Slc14a1			Slc6a15
	Rpa2			Tmem8b
	Per3			Ephb4
	Prim1			Tmem150a
	Ctnna1			Polrmt
	Zbtb41			Dusp4
	Rrm2			Ttc26
	Raly			Panx2
	Tonsl			Klhdc8b
	Rassf4			Zhx2
	Endod1			Ptk2b
	Lamc1			Smim19
	Eif2ak2			Tmem62
	Ddt			Arl4a
	Mllt1			Wwtr1
	Dcakd			Zcchc14
	Gsn			Tmem215
	Zc3hav1l			Vamp4
	Ncapg			Evc2
	Palb2			Thrb
	Mybl2			Camsap3
	Dnmt1			H3f3b
	Pank1			Ccdc28a
	Ints7			Aph1c
	Bcat2			Tbkbp1
	Smc2			Azin2
	Prps2			Ifrd1
	Oxct1			Slc22a21
	Abca1			Chad
	Phf6			Ctsb
	Syk			Nlrx1
	Nans			Ssh3
	Arhgap33			Fbxo9
	Orc2			Ltbp3
	Fanca			Ripk4
	Pde5a			Ccdc152
	Ipmk			Trim47
	Fen1			Morn4
	Wdhd1			Paqr7
	Anln			Rin2
	Shcbp1			Gm45871
	Ipo9			Osmr
	Nrm			Appl2
	Sox6			Rora
	Mfsd2b			Nrg4
	Cbx3			Gata3
	Cenps
	Aurka
	Ndufaf5
	Pcyt1a
	Frat2
	Ranbp1
	Stmn1
	Rbm14
	Calm3
	Dpysl2
	Cbx5
	Sgo1
	Neil3
	Cenpj
	P4hb
	Hnrnpu
	Kmt5a
	Fam126a
	Rrm1
	Arhgef39
	Uap1
	Gins1
	Twsg1
	Incenp
	Tubg1
	Rell1
	Zfp850
	Spag5
	Stard4
	Zmynd19
	Mpc1
	Mmgt1
	Hmmr
	Zbtb1
	Ptms
	Pbdc1
	Cenpp
	Pmf1
	Hpse
	Nup205
	Mcm5
	Kpna3
	Brca2
	Tbc1d31
	Sfmbt1
	Ppm1g
	Zbtb40
	Tedc1
	Ppp2r3c
	Cenpa
	Pidd1
	Impdh1
	Skp2
	Cd68
	Psd3
	Gdf3
	Cspp1
	Cep43
	Alg14
	Ptk2
	Fanci
	Pycard
	Ndc80
	Fnip2
	Tcf19
	Srrt
	Hjurp
	Adgrl1
	Cpsf6
	Wdr66
	Slc16a1
	Epb41l2
	Dtymk
	Haspin
	1700037H04Rik
	Birc5
	Tra2b
	Kif23
	Ms4a6b
	Cycs
	Cep192
	Fabp5
	Tnik
	Zbtb18
	Hspe1
	Syce2
	Atp13a3
	Csrp1
	Fam20b
	Mki67
	Klhl23
	Kif4
	Dut
	Brip1
	Tes
	Asap2
	Higd1a
	Crip1
	Dnajc9
	Dbf4
	Acap1
	Slbp
	Aars
	Phldb1
	Nkg7
	Tmem97
	Adamts3
	Herc2
	Zan
	Nuf2
	Plk4
	Hemgn
	Dock10
	Slc7a1
	Lmna
	Spcs3
	P3h2
	Cenpc1
	Psat1
	Nxt1
	Polq
	Nsl1
	Pds5b
	Mmp17
	E2f2
	Zfp934
	Lin9
	Mad2l1
	Ipo7
	Srm
	Slc25a40
	Mcm6
	Mlec
	Ywhah
	Spast
	Casp8ap2
	Cit
	Hdgfl2
	Rccd1
	Emilin2
	Etv5
	Cdc45
	Dcp2
	Orc6
	Pphln1
	Impa1
	Cotl1
	Mtbp
	Cenpk
	Ppat
	Pgp
	Lgals1
	Cenpq
	Tdp1
	Flt3
	Orc1
	Abcb7
	Arhgap19
	Bend4
	Nup155
	Mis12
	Kntc1
	Slc43a3
	Srsf10
	Esyt1
	Rad18
	Mbnl3
	Rp2
	Rad54b
	Uhrf1
	Vkorc1l1
	Ncbp1
	Adk
	Cep85
	Tipin
	Tnfrsf13c
	Slc25a5
	Actn1
	Ddx11
	Cep350
	Dbt
	Bcor
	Tspan2
	Ptpre
	Slc39a10
	Mrps36
	Cd93
	Rfc1
	Ckap5
