# Supplementary material for: Epigenetic profiling of hematopoietic stem cells from male mice identifies KDR and PU.1 as regulators of aging transcriptome and caloric restriction response
Source: Nat Commun. 2026 Feb 20;17:2978. doi: 10.1038/s41467-026-69718-0 (PMC13035812; doi:10.1038/s41467-026-69718-0)
Supplement: Supplementary file 4 — Supplementary Data 2 [file 41467_2026_69718_MOESM4_ESM.xlsx]

## Sheet: Up AS genes in aged HSC
Genes	log2FoldChange, OCR/OAL	padj
Art4	-0.898077	2.11484e-28
Trim47	-0.876974	2.25992e-27
Lpar6	-0.667391	4.1187e-22
Plscr2	-0.828274	2.02861e-21
Mt1	-1.04233	9.19261e-20
Gpr183	-1.48942	2.27674e-17
Gda	-1.00534	3.57462e-17
Itgb3	-0.785298	2.17685e-15
Id2	-1.00747	9.29143e-15
Rorc	-0.918403	1.26213e-14
Hpgds	-0.957052	2.56818e-14
Tmem176a	-0.552079	3.89408e-14
Osmr	-0.899896	4.96397e-14
Npdc1	-0.449671	5.10819e-14
Ldhd	-0.752798	1.44139e-13
Tdrd9	-1.03524	3.44509e-13
Dhrs3	-1.05384	4.64195e-13
Cd63	-0.372219	9.20573e-12
Mab21l2	-1.21098	1.40629e-11
Ehd3	-0.623427	4.56293e-11
Tbc1d8	-0.448063	4.04571e-10
Gadd45g	-0.741094	7.2024e-10
Prnp	-0.646373	2.25326e-09
Efna1	-0.865077	2.81273e-09
Ptprk	-0.806795	4.17724e-09
Sfrp1	-0.507317	7.09293e-09
Clu	-0.930357	1.18547e-08
Mllt3	-0.392731	1.42575e-08
Jam2	-0.702044	1.78056e-08
Aldh1a1	-0.308491	5.42532e-08
Ptger4	-0.543181	6.09322e-08
Bmpr1a	-0.731548	7.00941e-08
Acpp	-0.805622	9.72625e-08
Sult1a1	-0.970466	1.17042e-07
Lpl	-0.692668	1.20335e-07
Gm10419	-0.530052	2.05548e-07
Mef2c	-0.325125	4.30299e-07
Wwtr1	-0.500345	7.37937e-07
Cysltr2	-0.513668	1.29937e-06
Tmem47	-0.679356	1.90331e-06
Asb4	-0.97928	1.98504e-06
Selp	-0.488396	6.17991e-06
Procr	-0.435433	8.36305e-06
Ly6e	-0.310807	8.48017e-06
Arhgef28	-0.650977	9.75804e-06
Nupr1	-0.371116	1.17109e-05
Cyp26b1	-1.18007	1.74176e-05
Nt5c3	-0.210517	2.47583e-05
Slc6a15	-0.426399	3.28181e-05
Kdr	-1.10713	5.70635e-05
Prtn3	-0.377207	6.07166e-05
Cytip	-0.342282	6.16157e-05
Myo1e	-0.630391	6.34509e-05
Plscr1	-0.284797	6.55865e-05
Tm4sf1	-0.480698	8.80878e-05
Maf	-0.495433	0.000160643
Amotl2	-0.553181	0.000166745
Dhx40	-0.746829	0.000215365
Tsc22d1	-0.309727	0.000233927
Pla2g4a	0.227744	0.00039915
Nrg4	-0.451991	0.000498337
Gstm1	-0.289841	0.000559869
Pros1	-0.376118	0.000572468
Sbspon	-1.06804	0.000762755
Klrb1c	-0.915508	0.000948736
Gpx3	-1.11806	0.00123368
Jun	-1.10336	0.00133681
Rorb	-0.450576	0.0016195
Zfp334	-0.704456	0.00162404
Cavin2	-0.211029	0.00187798
Arhgap29	-0.290999	0.00249721
Abca4	-0.703925	0.00310374
C4b	-1.28997	0.00311928
Tox	-0.374504	0.00358406
Cpne8	-0.348871	0.00396348
Tgm2	-0.43409	0.00445279
Plscr4	-0.211028	0.00556122
Rdh10	-0.591181	0.00564844
Ghr	-0.351047	0.00641824
Ramp2	-0.830137	0.00683252
Perp	-0.461654	0.0068639
Tmem215	-1.02002	0.00759172
Abcb1a	-0.376092	0.00824502
Tc2n	-0.463606	0.00840204
Rhoj	-0.263772	0.00858941
Plcl1	-0.793602	0.00890778
Oxr1	-0.203982	0.0095676
Fhdc1	-0.27806	0.012211
Btg2	0.694214	0.0127604
Clec1b	-0.552503	0.0128706
Pgr	-0.351897	0.0136849
Pcdhb16	0.608231	0.0150004
Abcb1b	-0.214074	0.015341
Clec1a	-0.274541	0.0167513
Enpp5	-0.262124	0.0177249
Phactr1	-0.368161	0.0192158
Mmrn1	-0.220834	0.025061
Serpinb6a	-0.209114	0.0251735
Zg16	-0.728552	0.026393
Ndn	-0.167435	0.0287083
Tnfsf10	-0.201294	0.0288666
Slc14a1	0.275018	0.0304731
Muc1	-0.768945	0.0305064
Runx1t1	-0.327379	0.0311419
Cd38	-0.460184	0.0341759
Cxcl16	-0.494111	0.035348
Tmem56	-0.3475	0.0410375
Pdgfd	-0.265015	0.0492273
Prcp	-0.130617	0.0600785
Lsr	-0.249813	0.0648415
Kcnip3	-0.235748	0.0735198
Ampd3	-0.218771	0.0872924
Mmp14	0.273204	0.0914393
Acsl4	0.173665	0.124147
Cldn12	-0.147786	0.124432
Trpc1	-0.307432	0.135753
Ddr1	-0.342439	0.136442
Vmp1	-0.308964	0.138608
Phf11d	-0.275392	0.13964
Slamf1	0.142169	0.139997
Vwf	-0.365808	0.140027
Rab34	-0.258339	0.143157
B3galt1	0.220972	0.144539
Gabra4	-0.37519	0.159658
Zfp36	-0.228217	0.168864
Il1rapl2	-0.24182	0.174553
Ndrg1	-0.241041	0.187756
Adgrg2	-0.2387	0.1971
Fhl1	-0.134821	0.214278
Vldlr	-0.509918	0.217481
Lrrn1	-0.440791	0.222415
Sema7a	-0.535044	0.224124
Trpc6	0.141865	0.23431
Gstm2	-0.182817	0.240351
Neo1	-0.342069	0.240351
Serpinb8	0.177675	0.245011
Dsg2	-0.176359	0.248268
Ocln	-0.220004	0.272033
Cyyr1	0.203469	0.28222
Aspa	-0.184274	0.297432
S100a6	0.140724	0.310701
Abat	0.190981	0.313221
Lamp2	-0.0902095	0.326405
Dennd5b	0.123893	0.387444
Ppp1r16b	-0.10409	0.394958
Egr1	-0.536636	0.416954
Tacstd2	0.135304	0.455253
Matn4	0.274254	0.459275
Alcam	-0.172897	0.492306
Stxbp4	-0.0664141	0.502425
Meis2	-0.240721	0.505594
Cntn1	-0.188004	0.510892
Bcl6	0.424066	0.510969
Evc	-0.0853569	0.553804
Cd9	-0.0536774	0.573342
Stom	-0.064774	0.580293
Thbd	0.111065	0.59419
Pclo	0.136975	0.595708
Exoc6b	-0.144759	0.606986
Pbx3	-0.0676166	0.657874
Dnm3	-0.159759	0.660319
Klhl4	-0.0972712	0.670147
Clca3a1	-0.0588815	0.706983
Rbpjl	0.147147	0.714659
Fyb	-0.047802	0.715311
Gem	-0.128281	0.718708
Cyb561	0.0923563	0.753619
Plek	-0.0806437	0.776449
Muc13	-0.0386895	0.788711
Gipc2	-0.105867	0.801514
Fap	0.0737559	0.832271
Gstm7	0.0361525	0.875952
Zswim5	0.0351996	0.893104
Casp12	0.0114915	0.927162
Nckap1	0.0161966	0.937888
Ntf3	#N/A	#N/A
Chrna7	#N/A	#N/A
Rgn	#N/A	#N/A
Cd200r4	#N/A	#N/A
Klrb1b	#N/A	#N/A

## Sheet: Down AS genes in aged HSC
Genes	log2FoldChange, OCR/OAL	padj
Tm6sf1	0.765997	9.05575e-15
Rnase6	1.45412	4.00855e-13
Ect2	1.33542	5.98492e-13
Mlec	0.579502	1.747e-09
Anxa2	0.854203	2.97483e-09
Mcm5	1.15786	4.45212e-09
Syk	0.522895	2.32442e-08
Rassf4	0.819657	3.00676e-08
Mcm7	0.604857	1.48132e-07
Lsp1	0.503517	1.78547e-06
Rfc2	0.350283	1.25857e-05
Antxr2	0.512018	5.38766e-05
Mamdc2	0.488184	0.00013392
Socs2	-1.33418	0.00370192
Lgals1	0.621183	0.00530992
Dnmt3b	0.208445	0.0102262
Plac8	1.23088	0.0211814
Flt3	0.450438	0.033269
Arhgap30	0.424099	0.0489022
Slc28a2	0.237994	0.152152
Anxa6	0.20942	0.158421
Plxdc2	-0.558137	0.172469
Cd37	0.229709	0.217481
Sell	0.226255	0.28222
Csf2rb	-0.330971	0.303343
Lst1	0.151594	0.316386
Col4a2	0.285083	0.323405
Ctss	0.230381	0.518033
Ebi3	0.133718	0.601258
Mgst1	0.107967	0.645195
Cd34	-0.0666233	0.700691
Il15	-0.041576	0.859358
Nrk	0.0607629	0.937966
Satb1	-0.0226578	0.966271
Hnf4a	#N/A	#N/A
Cd86	#N/A	#N/A
Il12rb2	#N/A	#N/A
Camk1d	#N/A	#N/A
Mmp2	#N/A	#N/A
