# Supplementary material for: Epigenetic profiling of hematopoietic stem cells from male mice identifies KDR and PU.1 as regulators of aging transcriptome and caloric restriction response
Source: Nat Commun. 2026 Feb 20;17:2978. doi: 10.1038/s41467-026-69718-0 (PMC13035812; doi:10.1038/s41467-026-69718-0)
Supplement: Supplementary file 5 — Supplementary Data 3 [file 41467_2026_69718_MOESM5_ESM.xlsx]

## Sheet: Sheet1
Gene	log2FoldChange	padj
Sirt1	-0.0375497	0.91964
Sirt2	-0.0737664	0.737278
Sirt3	-0.228081	0.105454
Sirt4	-0.084673	0.803383
Sirt5	-0.0483333	0.868898
Sirt6	-0.0868878	0.778467
Sirt7	0.0169752	0.95754
Kmt2a	0.0352142	0.913023
Kmt2b	0.106769	0.69205
Kmt2c	0.0459833	0.863611
Kmt2d	-0.00378939	0.990368
Setd1a	-0.00501858	0.989375
Setd1b	-0.186823	0.387419
Ezh1	-0.469815	0.000403736
Ezh2	0.599458	5.45365e-06
