# Supplementary material for: Epigenetic profiling of hematopoietic stem cells from male mice identifies KDR and PU.1 as regulators of aging transcriptome and caloric restriction response
Source: Nat Commun. 2026 Feb 20;17:2978. doi: 10.1038/s41467-026-69718-0 (PMC13035812; doi:10.1038/s41467-026-69718-0)
Supplement: Supplementary file 8 — Source Data [file 41467_2026_69718_MOESM8_ESM.xlsx]

## Sheet: Figure 1b-q
Figure 1b	OAL	12.7	6.78	12.06	9.92	7.7	5.54	14	12.8	10.96	10.54	12.94	11.84	12.18
	OCR	4.5	3.1	1.66	4.24	0.88	1.04	1.28	2.38	1.16	5.94	11.06	6.96	3.72	2.46	5.32	2.46	8.08	3.66	3.44
	OCRRF	9.58	16.94	12.98	16.94	10.74	14.7	7.76	13.74	13.98	13.76	12.78	8.32	16.16	9.82	11.82	14.62	9.12
Figure 1c	OAL	3.2	2.03	2.32	2.68	2.62	2.77	4.76	4.56	4.17	4.61	3.13	4.14	5.08
	OCR	1.68	1.02	0.79	2.17	0.6	0.66	1.03	1.24	0.51	1.33	3.25	2.53	1.79	0.99	3.31	1.14	2.29	1.88	1.74
	OCRRF	3.2	4.5	3.19	3.91	2.73	4.55	2.29	4.74	4.6	4.44	3.21	2.61	6.08	2.64	4.28	5.62	2.66
Figure 1d	OAL	8.88	4.46	9.15	6.62	4.58	2.42	8.37	7.65	5.76	4.93	8.71	7.07	6.41
	OCR	2.48	1.8	0.81	1.7	0.25	0.33	0.2	0.93	0.75	4.28	6.77	3.24	1.63	1.19	1.36	1.2	4.68	1.4	1.41
	OCRRF	5.55	11.05	9.22	11.83	7.52	9.66	4.77	7.9	8.23	8.24	8.53	4.8	8.67	6.58	6.83	7.48	5.74
Figure 1e	OAL	0.0743	0.0837	0.1172	0.0537	0.0871	0.062	0.1117
	OCR	0.0188	0.0289	0.0186	0.0302	0.0456	0.0479	0.043	0.0482	0.0474	0.0352	0.0501
	OCRRF	0.0556	0.0697	0.0868	0.0858	0.0688	0.0704	0.0648	0.0652	0.0691	0.0738	0.0885
Figure 1f	YAL	9.99	10.33	10.07	10.61
	OAL	8.55	7.99	8.54	8.96	8.97	8.04	8.92	9.04	8.55	8.4	9.59	9.26	8.83
Figure 1g	YAL	604	761	808	698
	OAL	2255	1769	1505	1778	2464	1519	1055	2125	2424	2373	2411	1726	1778
Figure 1h, left	YAL	9.99	10.33	10.07	10.61
	YCR	10.16	10.36	10.92	10.35
	YCRRF	9.88	10.23	10.11	10.58
Figure 1h, right	OAL	8.55	7.99	8.54	8.96	8.97	8.04	8.92	9.04	8.55	8.4	9.59	9.26	8.83
	OCR	8	8.2	8.15	9.03	9.69	9.29	9.49	8.6	8.38	8.25	8.99	8.43	8.67	10.28	9.84	10.5	9.93	10.45	10.85
	OCRRF	9.08	9.42	9.33	9.29	10.35	8.52	9.03	8.54	8.67	9.42	8.85	8.76	8.42	9.7	9.18	8.88	8.85
Figure 1i, left	YAL	604	761	808	698
	YCR	734	719	715	715
	YCRRF	938	842	907	909
Figure 1i, right	OAL	2255	1769	1505	1778	2464	1519	1055	2125	2424	2373	2411	1726	1778
	OCR	1086	1298	1714	1738	2235	2989	2271	2507	2096	3278	1891	2796	1809	2228	1186	1946	1901	2416	1454
	OCRRF	1478	1679	3077	1128	1911	1240	2825	2183	3007	2207	2683	1788	2706	2134	1780	1608	2108
Figure 1j	OAL	34.304	64.1209	23.5907	24.2382	16.4081	22.3817	35.0752	56.2252	33.9839	32.9602	41.3951	55.2407	21.4416	34.2362	40.9895
	OCR	62.5484	81.9233	40.162	38.6321	37.9153	38.8884	71.9651	74.1628	84.814	76.3342	38.5514	23.2748	25.1664	23.9789	35.0582	35.5686	59.3278	50.0661	44.2142	37.9681	41.3691
	OCRRF	26.6639	30.5389	28.6425	18.8517	27.7133	22.6035	26.8675	32.3828	24.4188	30.995	27.1056	29.1265	19.169	31.0165	40.9847	28.1253	34.5565	32.7061	22.5029
Figure 1k	OAL	13.2029	48.3361	13.4759	11.0182	7.08282	10.6358	16.9329	21.1659	11.7879	19.0866	12.4972	21.3436	10.0416	16.14	22.1843
	OCR	52.5461	67.8285	14.1591	17.7121	17.6327	15.8166	62.5551	69.0325	80.0807	57.3634	21.5329	12.003	14.0907	12.3589	23.5774	22.9167	44.1866	41.0956	30.5611	23.5955	25.1521
	OCRRF	12.1139	11.1084	13.2287	9.37254	10.484	6.86535	9.10717	10.4944	9.0405	13.0381	12.3338	12.0221	7.37691	15.5444	19.5388	15.1807	18.6203	8.68532	10.3087
Figure 1l	OAL	21.5321	19.4438	59.7005	53.565	67.5364	50.7875	29.0211	21.8955	44.0055	39.9376	46.547	19.2033	62.2929	47.0973	41.0733
	OCR	8.91451	4.87226	33.6671	39.2392	32.6928	26.5806	4.52276	4.93365	1.59534	5.96569	42.9871	56.9579	57.5178	43.4976	32.3903	32.6082	10.3997	19.3845	22.0017	16.5448	29.4128
	OCRRF	46.204	49.9151	45.9338	52.419	48.5744	48.9281	53.401	44.5809	50.4251	49.7745	54.6149	53.8867	58.2713	50.6112	41.737	49.4428	38.5449	39.0128	46.4179
Figure 1m	OAL	0.82782	0.59254	0.60711	0.68091	0.62692	0.49859	0.80915	0.91421	0.70408	0.64357	1.01661	0.56479	1.0413	0.58625	0.40344
	OCR	1.52665	0.96406	0.74345	0.84416	0.71969	1.08314	1.34187	0.99448	1.11265	1.10226	0.85778	1.25999	0.98868	1.02619	0.67961	1.29985	1.03188	0.87597	1.03984	1.21089	0.9489
	OCRRF	0.82654	0.73372	0.83832	0.83639	0.90657	0.94177	0.91956	0.90516	1.21089	1.13926	0.94818	1.13708	0.71103	0.66103	1.16203	0.72711	0.43284	0.73998	0.76518
Figure 1n	OAL	0.039589	0.027347	0.056499	0.056403	0.061306	0.056154	0.036126	0.026488	0.052391	0.042103	0.034552	0.044561	0.045282	0.034148	0.015626
	OCR	0.02122	0.018812	0.044394	0.048167	0.04176	0.047558	0.02009	0.022932	0.018511	0.013779	0.024466	0.030755	0.02643	0.022323	0.018703	0.017994	0.011641	0.023952	0.015948	0.020368	0.025844
	OCRRF	0.064235	0.054069	0.080703	0.085642	0.055249	0.066017	0.053687	0.096648	0.025374	0.029297	0.039142	0.055924	0.037685	0.043779	0.061666	0.057848	0.024436	0.040054	0.03744
Figure 1o	OAL	0.383979	0.451456	0.457195	0.464771	0.457727	0.336483	0.381193	0.455685	0.552253	0.342403	0.496851	0.565182	0.332103	0.358984	0.515558
	OCR	0.380622	0.186559	0.593478	0.432986	0.348525	0.277063	0.287743	0.3912	0.316414	0.444474	0.403737	0.371121	0.317554	0.320738	0.209079	0.254017	0.275794	0.252354	0.272625	0.334491	0.246581
	OCRRF	0.48372	0.485273	0.31468	0.393161	0.423826	0.320427	0.313095	0.449666	0.46516	0.3834	0.380679	0.392672	0.329378	0.382605	0.573678	0.505722	0.36304	0.384916	0.399729
Figure 1p	OAL	0.0611883	0.0789885	0.0533799	0.0692419	0.0595838	0.0647185	0.0508833	0.0350017	0.0814018	0.0762284	0.0534437	0.0792948	0.0604087	0.0601654	0.056351
	OCR	0.0416075	0.0354826	0.0435416	0.0554648	0.0754139	0.0760413	0.0366546	0.0502881	0.0376596	0.0535762	0.0550237	0.033204	0.0426798	0.052184	0.0467574	0.0403901	0.082166	0.0228117	0.0282381	0.0373733	0.0367741
	OCRRF	0.0666141	0.051372	0.109696	0.0868713	0.059202	0.0729564	0.0805767	0.140856	0.0366084	0.0537111	0.0510501	0.0906166	0.0541296	0.0700654	0.182235	0.0461463	0.054714	0.056619	0.0493607
Figure 1q	OAL	0.2438	0.2749	0.30745	0.3246	0.32607	0.21596	0.27904	0.38123	0.37046	0.20417	0.37949	0.40173	0.21774	0.23798	0.3803
	OCR	0.27875	0.11021	0.46089	0.31004	0.21303	0.14768	0.19459	0.24991	0.21647	0.31139	0.29546	0.27856	0.22211	0.2126	0.11064	0.17534	0.14289	0.19409	0.20179	0.24498	0.16192
	OCRRF	0.3178	0.34156	0.12808	0.22926	0.30806	0.19271	0.16255	0.13512	0.35756	0.26328	0.25662	0.2063	0.21534	0.24209	0.23618	0.38804	0.2466	0.23387	0.2862

## Sheet: Supplementary Fig. 2a-k
Supplementary Figure 2a	YAL	16.54	13.42	12.74	8.24
	YCR	1.54	3.08	3.84	4.88
	YCRRF	12.02	5.86	12.46	11.36
Supplementary Figure 2b	YAL	4.8	2.46	2.58	1.81
	YCR	0.82	1.36	1.13	1.67
	YCRRF	3.14	1.79	2.86	3.02
Supplementary Figure 2c	YAL	10.43	10.14	9.29	5.86
	YCR	0.61	1.48	2.47	2.93
	YCRRF	8.14	3.52	8.63	7.46
Supplementary Figure 2d	YAL	0.0977	0.0902	0.0897	0.0821
	YCR	0.0423	0.035	0.0384	0.0399
	YCRRF	0.0838	0.094	0.0705	0.081
Supplementary Figure 2e	YAL	33.1647	18.6195	19.2034	19.7796
	YCR	56.1934	52.4159	35.6297	40.1089
	YCRRF	24.7486	22.8416	31.5199	23.5203
Supplementary Figure 2f	YAL	11.0035	6.48085	7.88436	5.95112
	YCR	48.9429	34.3209	20.4265	28.7079
	YCRRF	10.809	9.97716	11.6235	8.84063
Supplementary Figure 2g	YAL	51.2713	61.3258	61.1285	55.0436
	YCR	28.2182	32.3811	47.4729	43.6456
	YCRRF	52.754	51.1743	46.0918	52.0209
Supplementary Figure 2h, left	YAL	12.2344	16.4976	16.097	21.9523
	YCR	11.3804	8.31638	12.4778	13.2047
	YCRRF	17.9837	21.6311	18.2279	20.8095
Supplementary Figure 2h, right	OAL	39.3654	11.6599	11.6114	17.9978	12.3138	22.113	29.7752	15.2877	15.626	21.9786	6.26356	18.7966	12.7125	13.327	11.7625
	OCR	20.5515	8.15687	19.2389	16.4805	23.7313	28.672	19.5543	13.6373	11.1764	10.7603	13.8267	13.6339	12.4711	28.0835	28.4249	22.4863	27.1979	25.0923	25.6962	36.7839	21.9056
	OCRRF	21.6665	15.2533	20.7661	22.0512	18.6698	19.3701	13.9841	18.1372	14.2477	14.5336	13.0746	11.9486	18.0315	14.5694	12.5526	18.3158	22.7471	22.6949	19.3639
Supplementary Figure 2i, left	YAL	2.02356	2.21397	2.05076	1.80887
	YCR	0.175258	0.256145	0.479149	0.644388
	YCRRF	2.16164	1.26758	2.2712	2.36396
Supplementary Figure 2i, right	OAL	1.47465	1.22025	1.48505	2.19361	2.29269	0.846939	2.18764	2.81326	0.686486	1.98116	1.645	1.57792	1.43267
	OCR	0.865751	0.510894	0.39394	1.21569	0.172078	0.141828	0.143058	0.256094	0.16039	0.809854	1.3793	1.95461	1.05741	0.553164	1.44693	0.617271	2.07625	1.34629	0.753552
	OCRRF	1.98939	3.73547	2.42334	3.2813	1.50189	2.66617	1.10562	1.99692	1.82782	1.64412	2.30442	1.21217	2.0285	1.79861	2.68871	3.31799	1.76598
Supplementary Figure 2j, left	YAL	8.48027	8.22992	7.78777	4.53559
	YCR	0.43456	0.997339	1.82296	2.12991
	YCRRF	6.34103	2.99882	5.74303	5.90957
Supplementary Figure 2j, right	OAL	7.58196	3.63171	8.14489	5.03812	2.23463	1.21301	6.16077	5.11202	5.10155	2.02403	8.06071	5.57632	5.00273
	OCR	1.51502	1.21641	0.542701	1.12702	0.0398003	0.0513099	0.0204204	0.141983	0.49865	3.3833	6.36147	3.02743	1.20492	0.802162	0.553262	0.476859	1.77774	0.605538	1.0118
	OCRRF	4.40045	8.87977	6.30496	8.28842	5.73526	6.55339	3.91299	6.83901	7.63516	7.41482	7.44707	4.21085	6.74469	4.85528	4.55601	5.70367	4.23331
Supplementary Figure 2k, left (Mac1+ cells)	YAL	34.307	19.3062	19.9145	20.4387
	YCR	58.6619	56.2925	37.2772	41.3668
	YCRRF	25.9185	23.8812	32.8882	24.4112
Supplementary Figure 2k, left (B220+ cells)	YAL	53.0372	63.5877	63.3923	56.8776
	YCR	29.4578	34.776	49.668	45.0144
	YCRRF	55.2477	53.5033	48.0926	53.9912
Supplementary Figure 2k, left (CD3+ cells)	YAL	12.6557	17.1061	16.6932	22.6837
	YCR	11.8803	8.93145	13.0548	13.6188
	YCRRF	18.8338	22.6156	19.0192	21.5977
Supplementary Figure 2k, right (Mac1+ cells)	OAL	36.033	67.3365	24.8578	25.3005	17.0459	23.4899	37.3651	60.1929	36.3016	34.7402	43.9412	59.2454	22.2314	36.1673	43.687
	OCR	67.9767	86.2782	43.1534	40.9448	40.1903	41.3087	74.9308	79.9739	86.9123	82.0267	40.425	24.7956	26.4477	25.093	36.5671	39.2316	61.2098	52.9559	48.1049	41.5875	44.6329
	OCRRF	28.2055	31.9086	30.0417	20.2007	29.1849	24.8659	28.5058	34.051	27.4086	32.5226	28.5939	30.6718	20.0782	32.2426	43.0176	29.3327	36.0532	34.6412	25.4891
Supplementary Figure 2k, right (B220+ cells)	OAL	22.6174	20.4189	62.9071	55.9128	70.1616	53.3022	30.9158	23.4406	47.0067	42.0944	49.41	20.5954	64.5877	49.7539	43.7764
	OCR	9.68817	5.13126	36.1747	41.5882	34.6545	28.2349	4.70914	5.32023	1.63481	6.41058	45.0763	60.6796	60.4462	45.5186	33.7845	35.9663	10.7296	20.5034	23.9378	18.1219	31.7333
	OCRRF	48.8753	52.1539	48.1777	56.1701	51.1538	53.8253	56.6573	46.8775	56.5992	52.2275	57.6136	56.7457	61.035	52.612	43.8072	51.5652	40.2144	41.3211	52.5775
Supplementary Figure 2k, right (CD3+ cells)	OAL	41.3496	12.2446	12.2351	18.7867	12.7925	23.2079	31.7191	16.3665	16.6917	23.1655	6.64881	20.1592	13.1808	14.0788	12.5366
	OCR	22.3351	8.59048	20.6719	17.467	25.1553	30.4565	20.3601	14.7058	11.4529	11.5627	14.4987	14.5248	13.106	29.3883	29.6484	24.8021	28.0606	26.5407	27.9573	40.2905	23.6338
	OCRRF	22.9192	15.9374	21.7806	23.6292	19.6612	21.3088	14.8368	19.0715	15.9922	15.2499	13.7925	12.5825	18.8867	15.1453	13.1752	19.1021	23.7324	24.0377	21.9334

## Sheet: Supplementary Fig. 3a-i
Supplementary Figure 3a	YAL	0.93334	0.93538	0.92998	0.8929
	YCR	1.67758	1.53263	1.40612	0.92378
	YCRRF	0.58481	0.57165	0.81075	0.77949
Supplementary Figure 3b, left	YAL	0.59325	0.72592	0.78587	0.78663
	YCR	0.65351	0.58911	0.69669	0.52052
	YCRRF	0.59135	0.64072	0.68399	0.6041
Supplementary Figure 3b, right	OAL	0.50103	0.55792	0.57115	0.54508	0.55149	0.62555	0.50797	0.50261	0.29402	0.54398	0.59649	0.56217	0.76007	0.67512	0.61547
	OCR	0.58283	0.45511	0.46549	0.56109	0.55212	0.61532	0.38967	0.39553	0.40258	0.43532	0.54847	0.62236	0.6448	0.56484	0.45547	0.56565	0.62241	0.4665	0.56908	0.47716	0.42211
	OCRRF	0.60429	0.62867	0.59701	0.56462	0.45187	0.47187	0.54133	0.28421	0.62418	0.58604	0.69127	0.6167	0.643	0.50544	0.99114	0.57018	0.5414	0.43133	0.62791
Supplementary Figure 3c, left	YAL	0.47602	0.36401	0.40284	0.32523
	YCR	0.3397	0.37665	0.34341	0.43423
	YCRRF	0.37373	0.33464	0.41926	0.49971
Supplementary Figure 3c, right	OAL	0.88717	0.68751	0.5273	0.44688	0.53522	0.58229	0.59182	0.53297	0.74712	0.66558	0.68909	0.67055	0.53289	0.3983	0.34484
	OCR	0.96678	0.72768	0.55726	0.60178	0.66084	0.71052	0.58984	0.69175	0.73158	0.82966	0.78035	0.77574	0.62463	0.56513	0.44926	0.44046	0.68595	0.55775	0.45528	0.57966	0.56569
	OCRRF	0.69223	0.83338	0.76213	0.60854	0.73	0.74832	0.70565	0.75663	0.79928	0.76992	0.70631	0.8358	0.53621	0.67456	0.68348	0.57744	0.37443	0.55674	0.56215
Supplementary Figure 3d	YAL	0.086245	0.071596	0.074658	0.066583
	YCR	0.029117	0.0301	0.032722	0.048799
	YCRRF	0.047613	0.057395	0.074418	0.063913
Supplementary Figure 3e	YAL	0.192314	0.178509	0.196212	0.160652
	YCR	0.11157	0.102923	0.100106	0.1248
	YCRRF	0.171825	0.187395	0.177982	0.185943
Supplementary Figure 3f	YAL	0.107957	0.0894292	0.10968	0.0807018
	YCR	0.042757	0.0353081	0.0439385	0.0562428
	YCRRF	0.083959	0.0669457	0.0985629	0.100582
Supplementary Figure 3g	YAL	0.02145	0.02448	0.02349	0.02214
	YCR	0.0216	0.02092	0.0199	0.01535
	YCRRF	0.02399	0.04245	0.02018	0.02716
Supplementary Figure 3h, left	OAL	0.160192	0.167916	0.1013	0.160709	0.157225	0.112043	0.182835	0.233471	0.170056	0.123715	0.244706	0.207431	0.154538	0.141374	0.144638
	OCR	0.107769	0.0468344	0.0215578	0.0688588	0.0569128	0.0496297	0.0972536	0.0627472	0.0962007	0.0455987	0.194843	0.1336	0.129997	0.100019	0.0538448	0.0828858	0.0979783	0.0928626	0.14363	0.128284	0.0689166
	OCRRF	0.21051	0.162657	0.0967907	0.163114	0.209795	0.136817	0.0823445	0.0750059	0.201928	0.158692	0.132652	0.113161	0.131458	0.164581	0.142586	0.256871	0.16054	0.148239	0.199771
Supplementary Figure 3h, right	OAL	0.05998	0.08055	0.18215	0.14025	0.15464	0.08723	0.07724	0.13424	0.16853	0.06094	0.10933	0.16881	0.05338	0.07662	0.20411
	OCR	0.15316	0.05734	0.43047	0.22778	0.14519	0.08752	0.09274	0.17903	0.11125	0.26045	0.0959	0.12753	0.08095	0.10234	0.04764	0.0847	0.03715	0.09267	0.05225	0.10586	0.08281
	OCRRF	0.08519	0.15701	0.02298	0.05297	0.08753	0.04304	0.06569	0.03838	0.12551	0.08389	0.10161	0.06895	0.07185	0.06765	0.07263	0.11258	0.07341	0.06429	0.07115
Supplementary Figure 3i	YAL	1.89	2.31	1.97	1.99
	YCR	1.66	1.87	2.15	1.61	1.91
	YCRRF	1.91	2.25	1.87	1.89	2.1

## Sheet: Supplementary Fig. 4h
Supplementary Figure 4h	YAL	15.16	5.78
	YCR	28	27.06

## Sheet: Supplementary Fig. 9a-c
Supplementary Figure 9a	OAL	38.1	79.7	73.6	74.5	51.9	2.4	72.3	47.8	26.9	13.1
	OCR	60.5	78.5	65	61.9	44.2	73.1	66.7	22.9	84	14	66
	OCRRF	76.8	80.8	65.7	72.8	59.4	75.6	17.1	44.2	32.9
Supplementary Figure 9b	OAL	39.9	80	76.3	95.3	77.3	3.5	97.7	86.8	58.5	20.9
	OCR	94.6	78.9	43.4	74.2	66.4	94.9	90.2	47.2	97.2	11.3	93.9
	OCRRF	95.2	96.4	95.7	94.6	94.8	60.3	39.9	81.1	57.4
Supplementary Figure 9c (Mac1+ cells)	OAL	20.7962	35.9263	51.8316	60.764	82.8203	53.8737	46.072	74.9789	60.6679	54.9738
	OCR	48.9692	45.7623	20.6121	40.2655	31.2675	50.5608	32.3543	65.3109	37.1771	49.0006	41.2256
	OCRRF	24.5138	37.7335	48.6791	41.4794	48.7439	22.2008	82.0008	61.9691	54.04
Supplementary Figure 9c (B220+ cells)	OAL	63.5062	48.9649	23.2917	15.2284	7.85026	42.0143	41.1791	15.3053	38.349	21.1398
	OCR	36.5894	42.4079	62.1495	43.7116	39.9269	39.9632	59.8566	28.7819	44.5995	40.7638	48.5294
	OCRRF	62.4574	48.0059	40.653	41.0528	46.9122	59.6911	14.2099	33.7649	37.2256
Supplementary Figure 9c (CD3+ cells)	OAL	15.6976	15.1089	24.8767	24.0076	9.32948	4.11204	12.7489	9.71575	0.983114	23.8864
	OCR	14.4414	11.8299	17.2384	16.0229	28.8055	9.47604	7.7891	5.90723	18.2234	10.2355	10.2451
	OCRRF	13.0288	14.2606	10.6678	17.4678	4.34394	18.1081	3.78931	4.26603	8.73443
